# Supplementary material for: The Over-Expression of Two R2R3-MYB Genes, PdMYB2R089 and PdMYB2R151, Increases the Drought-Resistant Capacity of Transgenic Arabidopsis
Source: Int J Mol Sci. 2023 Aug 30;24(17):13466. doi: 10.3390/ijms241713466 (PMC10487491; doi:10.3390/ijms241713466)
Supplement: Supplementary file 1 [file ijms-24-13466-s001.zip › ijms-2521257-supplementary-final/supplementary table.xlsx]

## Sheet: Table S1
ID	Gene name	Number of aa	Molecular weight	aa species number	aa and content	Isoelectric Point	Instability index	Aliphatic index	GRAVY
Potri.007G134500.1	PtrMYB2R089	247	28885.4	20	Ser: 8.9%; Arg: 8.5%; Glu: 8.5%	8.63	66.71	62.39	-0.916
	PdMYB2R089	247	28975.5	20	Arg: 8.9%; Ser:8.5%; Glu: 8.5%	8.74	67.49	60.81	-0.944
Potri.014G022500.1	PtrMYB2R151	311	33718	20	Ser: 14.1%; Pro: 8.4%; Leu: 7.7%	9.02	57.83	76.21	-0.487
	PdMYB2R151	311	33732	20	Ser: 13.8%; Pro: 8.4%; Leu: 7.7%	9.02	56.59	76.21	-0.486

## Sheet: Table S2
	5’Primer(5’-3’)	3’Primer(5’-3’)
pBI121-3HA-PdMYB2R089	CCAGATTATGCTAGTCTTATGTCTAGCAGAGGCCATTGG	GAACGATCGGGGAAATTCCTATAATCCACAAACTTGGTT
pBI121-3HA-PdMYB2R151	CCAGATTATGCTAGTCTTATGGCTTCTACGAGAAAAGATGTGG	GAACGATCGGGGAAATTCCTACTCGATTCTGCTAATACCAATTCG
pBI121-3HA-des F	AGGAAGGTGGCTCCTACAAATGCCATC

## Sheet: Table S3
	Predicted Functional Partners	Information
PdMYB2R089	GT43C	Putative beta-1,4-xylosyltransferase irx14; Glycosyltransferases; Involved in the synthesis of glucuronoxylan hemicellulose in secondary cell walls
	POPTR_0001s08550.1	annotation not available
	POPTR_0005s18500.1	Putative beta-1,4-xylosyltransferase irx14; Glycosyltransferases; Involved in the synthesis of glucuronoxylan hemicellulose in secondary cell walls
	POPTR_0001s08540.1	annotation not available
	POPTR_0003s14200.1	Auxin response factor; Auxin response factors (ARFs) are transcriptional factors that bind specifically to the DNA sequence 5'-TGTCTC-3' found in the auxin-responsive promoter elements (AuxREs)
	POPTR_0002s17350.1	Auxin response factor 18 isoform x1; Auxin response factors (ARFs) are transcriptional factors that bind specifically to the DNA sequence 5'-TGTCTC-3' found in the auxin-responsive promoter elements (AuxREs)
	POPTR_0001s10900.1	annotation not available
	POPTR_0005s22030.1	Hypoxanthine phosphoribosyltransferase; Belongs to the purine/pyrimidine phosphoribosyltransferase family
	POPTR_0014s09560.1	Auxin response factor 18 isoform x2; Auxin response factors (ARFs) are transcriptional factors that bind specifically to the DNA sequence 5'-TGTCTC-3' found in the auxin-responsive promoter elements (AuxREs)
	POPTR_0014s12390.1	Pectinesterase inhibitor 6; Uncharacterized protein
PdMYB2R151	PtrEXLB4	Expansin-like b1; Putative uncharacterized protein PtrEXLB4
	PtrEXLB3	Expansin-like b1; Putative uncharacterized protein PtrEXLB3
	PtpRR11	Two-component response regulator-like aprr2 isoform x1; Uncharacterized protein; Pseudo response regulator
	PtpRR10	Two-component response regulator-like aprr2 isoform x1; Predicted protein
	POPTR_0011s07270.1	Myb family transcription factor family protein
	phya	Phytochrome; Regulatory photoreceptor which exists in two forms that are reversibly interconvertible by light: the Pr form that absorbs maximally in the red region of the spectrum and the Pfr form that absorbs maximally in the far-red region
	POPTR_0002s19630.1	Probable wrky transcription factor 69 isoform x1; Uncharacterized protein
	POPTR_0001s30420.1	Probable e3 ubiquitin-protein ligase rhy1a; Uncharacterized protein
	POPTR_0006s07740.1	Auxin response factor 19; Auxin response factors (ARFs) are transcriptional factors that bind specifically to the DNA sequence 5'-TGTCTC-3' found in the auxin-responsive promoter elements (AuxREs)
	POPTR_0018s14300.1	Auxin response factor 19; Auxin response factor; Auxin response factors (ARFs) are transcriptional factors that bind specifically to the DNA sequence 5'-TGTCTC-3' found in the auxin-responsive promoter elements (AuxREs)
